# Supplementary material for: Whole Exome-Wide Association Identifies Rare Variants in APC Associated with High-Risk Colorectal Cancer in the Middle East
Source: Cancers (Basel). 2024 Nov 4;16(21):3720. doi: 10.3390/cancers16213720 (PMC11545597; doi:10.3390/cancers16213720)
Supplement: Supplementary file 1 [file cancers-16-03720-s001.zip]

Archive with 1 entries (1 files):
- cancers-3252808-supplementary.pdf
